# Supplementary material for: Cytogenetic Analysis in the Toad Species Bufo spinosus, Bufotes viridis and Epidalea calamita (Anura, Bufonidae) from the Mediterranean Area
Source: Genes (Basel). 2022 Aug 18;13(8):1475. doi: 10.3390/genes13081475 (PMC9408106; doi:10.3390/genes13081475)
Supplement: Supplementary file 1 [file genes-13-01475-s001.zip]

Archive with 1 entries (1 files):
- genes-1862403-supplementary.pdf
